# Supplementary material for: Dynamic Metabolic Response to (p)ppGpp Accumulation in Pseudomonas putida
Source: Front Microbiol. 2022 Apr 14;13:872749. doi: 10.3389/fmicb.2022.872749 (PMC9048047; doi:10.3389/fmicb.2022.872749)
Supplement: Supplementary file 2 [file Data_Sheet_2.xlsx]

## Sheet: Replicate 1
	KT2440 WT														ΔrelA														ppGpp0
Metabolite	0 min	1 min	2 min	5 min	10 min	20 min	30 min	45 min	60 min	90 min	120 min	150 min	180 min		0 min	1 min	2 min	5 min	10 min	20 min	30 min	45 min	60 min	90 min	120 min	150 min	180 min		0 min	1 min	2 min	5 min	10 min	20 min	30 min	45 min	60 min	90 min	120 min	150 min	180 min
1,3-biPG	0	1.78	0.47	1.19	1.46	2.5	1.7	2.97	3.02	3.3	2.46	2.3	2.38		0	1.16076	-0.00731521	0.627773	1.56514	2.55717	2.94506	4.28571	4.84254	4.74775	5.09921	4.91814	5.19461		0	-0.494228	-0.400162	1.03631	0.98353	1.65139	2.27318	2.91448	3.13592	3.76204	4.3088	4.92809	5.37806
2_3-PG	0	0.67	-0.17	1.02	0.74	1.07	1.18	1.6	1.72	1.77	0.94	0.97	0.88		0	1.01639	-0.152682	1.06287	1.34704	1.97852	2.255	2.75966	3.10499	3.45247	3.87523	4.30737	4.36501		0	0.604059	-0.0996146	0.659013	1.48898	2.03637	2.38251	2.75515	2.89687	3.24062	3.72267	4.30892	4.48898
2K6PG	0	1.86	0.16	0.74	1.15	1.31	1.09	1.21	1.67	1.31	1.56	0.61	0.43		0	1.28239	0.259748	0.875599	1.11484	1.84402	2.21831	2.52507	2.88561	2.92652	3.2926	2.30841	2.55443		0	0	0	0	0	0	1.21042	1.93396	2.89807	3.96194	4.98893	5.4926	5.753
2KDPG	0	0.29	-0.25	0.22	-0.03	1.06	1.77	1.76	2.19	1.87	0.36	-0.1	-0.61		0	0.572058	-0.0491547	0.331202	0.83334	1.93979	3.26105	3.60509	4.17692	2.79533	4.23295	3.89767	3.44693		0	-0.167961	0.191828	1.15742	0.566497	1.72483	1.91292	2.46696	2.86071	2.63756	3.73411	3.704	4.42064
3OC4-HSL	0	-0.21	-0.53	0.14	-0.24	0.2	0.26	0.4	0.78	1.03	0.89	1.19	1.21		0	0.359072	0.0149361	0.0946769	0.0489776	0.85856	0.905557	1.39407	1.8513	2.43309	2.45437	2.25601	2.18506		0	0.361425	0.0697638	1.71877	-0.0963973	0.290626	0.181137	0.585464	0.615166	0.842281	1.71581	1.42637	2.25743
6-PG	0	0.38	-0.11	0.22	0.42	0.29	0.52	0.62	1.13	-0.42	-1.02	-1.13	-0.84		0	0.596731	-0.207706	0.250502	0.53372	1.47514	1.95586	2.7247	3.12406	1.98294	3.47966	4.22236	4.35786		0	0.177083	0.140034	0.115265	0.914352	2.30168	3.04415	3.90485	3.99074	4.18393	4.77714	4.95642	5.30024
ADP	0	-0.25	-0.6	-0.24	-0.75	-1.06	-0.93	-1.03	-1.12	-0.65	-0.84	-1.06	-0.81		0	-0.475215	-0.476583	-0.874445	-0.933837	-0.529553	-0.290649	-0.791798	-0.59913	-0.704117	-0.234764	0.19096	0.413994		0	-0.0824428	-0.190733	-0.416238	-0.094809	-0.0185203	-0.101969	-0.0679576	-0.00644745	0.144981	0.506023	1.12135	1.41632
ADP-Rib	0	-0.18	-0.08	0.31	-0.19	-0.02	0.43	0.05	0.46	-0.03	0.56	0.6	0.46		0	-0.356474	-0.582725	-0.185831	-0.862001	-0.0649132	0.282469	0.166427	0.395598	0.817973	0.883537	0.636543	0.261136		0	0.659679	0.929511	0.227649	-0.303985	0.316243	0.937596	1.3133	1.66492	1.64032	2.16205	2.06951	1.58908
AICAR	0	-3.12	-1.35	-1.31	-0.65	-2.47	-1.93	-2.55	-2.22	-2.08	-4.16	-4.22	-4.03		0	-2.27014	-0.851841	-1.09551	-0.905548	-0.877455	-0.00996318	-0.507538	0.0645901	0.2286	-0.274689	1.1754	1.13541		0	-0.400449	-0.453588	-1.55787	-0.278133	0.0947088	0.355533	0.965013	1.19077	1.74963	2.02324	2.95682	2.6854
a-KG	0	0	-0.07	0.9	0.89	2.45	1.84	2.15	3.15	1.78	0.71	-1.47	0		0	0.552078	0.409197	0.608089	1.04071	2.62371	2.9166	4.00162	3.80645	4.16846	3.87884	3.53208	2.41811		0	0.555882	0.491748	1.22509	2.47253	3.51968	4.03318	4.48489	4.88031	5.16884	5.20439	4.67507	4.45602
AMP	0	-0.4	-0.05	-0.5	0.1	-0.02	-0.03	0.47	1.14	0.95	1.21	1.26	1.36		0	0.0448849	-0.0532364	-0.0104126	0.504238	0.31119	0.601427	0.888966	1.11309	1.46792	1.64147	2.38676	2.68812		0	0.0185155	-0.0461244	-0.296425	-0.0634954	0.0237639	-0.0145	0.145644	0.408324	0.573983	1.11329	1.66653	2.0062
AS	0	ND	-0.06	-0.43	-0.44	-2.09	-4.3	-3.07	-1.31	-1.07	-4.4	-3.27	-4.92		0	-2.58329	0.487644	-1.16454	-0.877406	-1.25145	-0.779566	-0.558936	-0.212454	-0.164749	0.160865	0.650357	0.525061		0	-1.05031	0.73217	2.29475	-0.304355	-0.652279	0.576757	1.59724	1.54422	2.44941	3.38398	3.98783	4.09149
ATP	0	-0.04	-0.48	-0.22	-0.57	-0.97	-0.97	-0.93	-1.1	-0.5	-0.82	-1.01	-0.63		0	-0.407035	-0.484465	-0.812396	-0.907072	-0.480389	-0.201457	-0.798409	-0.641303	-0.873158	-0.176942	0.291663	0.781133		0	-0.164832	-0.247351	-0.560802	-0.039365	-0.0597712	-0.140131	-0.124323	-0.00817001	0.0776037	0.442816	1.09003	1.48434
CDP	0	0.53	0.03	0.91	0.59	1.14	1.6	1.92	2.12	2.24	2.63	1.7	0.91		0	0.307689	-0.295259	0.252155	0.521374	1.48186	1.84011	2.49155	2.95308	2.93594	2.86858	3.24675	3.2773		0	-0.0812749	-0.150715	-0.144	0.431274	0.971958	1.3914	1.8084	2.18858	2.6924	2.77074	2.96779	3.05815
Cit/Isocit	0	0.34	-0.14	0.47	0.3	0.39	0.46	0.74	1.02	1.34	0.89	0.69	0.4		0	0.6645	-0.0284647	0.410025	0.606664	1.0786	1.2129	1.87215	2.32015	2.92797	3.38767	3.23162	3.20329		0	0.118153	-0.310746	0.817536	0.508626	1.09762	1.44576	1.6727	1.99111	2.49083	2.90585	3.38144	3.72359
CMP	0	-0.21	0.12	-0.48	-0.1	0.21	0.62	1.15	1.65	0.97	0.75	1.1	1.14		0	-0.550564	0.0508331	-0.703609	-0.473823	-0.0123955	0.89313	1.04567	1.55663	2.00645	2.16068	2.58267	2.8305		0	-0.127478	0.134269	-0.636536	-0.0528167	0.257523	0.410296	0.778645	1.04332	1.57869	2.1347	2.81131	3.12478
CoA	0	-0.27	-0.22	0.15	-0.5	-0.15	0.38	0.29	0.38	0.59	0.14	0.47	0.72		0	-0.080528	-0.417372	-0.0362981	-0.236309	0.0564157	0.31966	0.673493	0.514659	0.490201	0.92221	0.779652	1.29116		0	0.0993378	0.216059	0.0363818	0.0866966	0.101872	0.458924	0.502404	0.616825	0.827872	0.818247	1.0465	1.0419
CTP	0	0.41	-0.07	0.87	0.43	0.99	1.32	1.89	2	2.19	2.48	1.66	0.89		0	0.13629	-0.318447	0.0731234	0.33097	1.06684	1.51098	2.08973	2.53737	2.31162	2.62147	3.27149	3.31767		0	-0.023356	-0.0892122	-0.121528	0.431242	0.95971	1.39581	1.818	2.21119	2.66786	2.84502	3.0438	3.16634
DHOro	0	-0.2	0.6	-0.31	0.65	0.11	-0.05	0.33	0.22	0.06	-0.29	-0.05	-0.24		0	-0.386023	0.0314787	-0.101709	1.06017	1.63475	1.87149	2.11166	2.53857	2.27285	3.21899	3.28211	3.2173		0	-2.41215	-1.49361	0.110131	0.720823	2.87585	3.32117	3.77392	5.0357	4.67201	4.64414	6.1892	5.76582
dTDP	0	-0.14	-0.43	0.32	0.09	0.57	0.83	0.94	1.03	1.28	1.08	0.48	-0.16		0	0.383508	-0.387635	0.285206	0.531429	1.60087	1.91504	2.01798	2.02586	2.00997	2.01639	2.07855	1.90792		0	-0.00111702	-0.275132	0.898444	0.346691	0.878104	1.04278	1.17294	1.53968	1.73313	1.89018	2.01093	2.0699
dTDP-D-Glc/Gal	0	-0.55	-0.49	-0.26	-0.74	-0.4	-0.52	0.03	0.16	0.19	0.11	-0.08	0.37		0	-0.843617	-0.0567046	-0.778902	0.195023	0.321807	0.458529	0.326758	0.332587	2.12044	2.35718	2.93566	2.8425		0	-0.0412128	-0.270946	0.0027028	0.319311	0.522437	0.680555	1.00353	1.41723	2.15487	2.90784	3.30265	3.37193
E4P	0	0.06	0.22	0.25	0.38	0.63	1.12	1.57	1.79	1.87	-1.22	-3.48	-4.27		0	0.14322	0.0566938	0.0153733	0.242252	0.544791	1.03876	1.47467	1.94079	2.22359	2.2224	2.41771	2.25405		0	0.167214	0.215095	-0.190189	0.707264	1.16272	1.63958	2.16904	2.53758	2.90698	3.1814	3.35486	3.48891
EA4P	0	0.16	-0.27	0	-0.28	0.45	1.11	1.48	1.67	2.24	0.6	-0.04	-0.2		0	0.0825017	-0.0869704	-0.390196	0.320048	1.32577	2.62645	3.59164	3.94636	4.64526	4.86514	5.31016	5.55015		0	0.155797	0.0122783	-1.38414	0.815398	1.46252	2.09958	3.19009	3.65148	4.42726	4.95556	5.20273	5.44838
F6P	0	0.01	-0.15	-0.01	-0.18	0.11	0.41	0.64	0.68	0.55	-0.81	-1.53	-1.8		0	0.443485	0.140963	0.291843	0.450142	1.32626	1.91985	2.11563	2.41573	2.48248	2.5442	3.34777	3.24963		0	0.0177355	-0.0110542	-1.33736	0.350699	1.05274	1.41053	1.87795	2.15045	2.36139	2.52605	2.70913	2.84544
FGAR	0	-3.07	-1.89	-0.97	0	-2.19	-2.25	-2.07	-1.04	-0.12	-2.7	-2.78	-3.21		0	-1.74909	-0.485438	-0.703847	0.556444	1.31472	2.1194	2.6148	3.07061	3.41285	3.46694	3.565	3.39833		0	-0.531201	-0.0131715	-0.47943	1.61447	2.30394	3.14367	4.3183	4.38827	4.76053	4.68902	5.07003	4.87459
FMN	0	-0.24	-0.52	-0.12	-0.49	-0.33	-0.06	0.33	0.41	0.85	0.73	1.16	1.16		0	-0.0392161	0.081778	-0.0953157	0.0226247	0.127434	0.407346	0.520773	0.895071	1.48153	1.64477	1.31366	1.36135		0	0.110901	-0.00293476	0.592711	0.0920055	0.137809	0.362329	0.576921	0.695233	1.00635	1.45222	1.51533	1.6103
FruBP	0	0.72	0.54	0.68	0.4	1.12	1.56	1.82	1.87	1.83	-2.67	-3.77	-4.24		0	0.692346	0.0903686	-0.0262076	0.610301	1.80576	2.42527	2.73918	3.02443	2.9833	2.70746	3.59943	3.51459		0	0.923148	1.05066	-0.246884	1.75248	2.68054	3.43792	4.04764	4.29697	4.57123	4.74478	4.84926	4.92765
G6P	0	-0.21	-0.22	-0.06	-0.16	-0.12	0.14	0.28	0.29	0.18	-0.52	-0.93	-1.12		0	-0.0482672	-0.0405961	-0.231134	0.0610224	0.524743	0.957068	1.14117	1.36364	1.60306	1.76413	2.71383	2.74715		0	0.0209791	0.117699	-1.69684	0.384746	0.829457	1.10974	1.52693	1.7272	1.84857	2.01666	2.32762	2.39214
GAR	0	-3.53	-2.7	-0.63	-0.11	-1.9	-3.29	-2.63	-1.07	-0.55	-7.44	-7.1	-7.56		0	-0.876549	-0.0157945	-0.63307	0.761647	1.04697	1.31543	1.24865	2.04771	1.76042	1.19591	2.04229	1.74657		0	0.69233	1.14611	2.14475	3.00343	3.69232	3.69377	3.74331	3.82905	3.99401	4.82311	4.92875	5.18744
GDP	0	0.16	-0.26	0.23	-0.03	-0.23	-0.13	0.08	0.28	0.42	0.26	0.01	-0.09		0	0.125321	-0.222602	0.0758016	0.0399623	0.131985	0.288677	0.40996	0.649879	0.552321	1.06794	1.48507	1.65037		0	-0.0504378	-0.102772	-0.265869	-0.0427967	0.0784928	0.128119	0.252262	0.364209	0.555519	0.894675	1.33137	1.57534
Glc1P	0	-0.28	-0.12	-0.35	-0.24	-0.25	0.17	0.36	0.56	0.57	-0.27	0.45	0.76		0	-0.255895	0.0540605	-0.452881	-0.25859	0.398889	1.45908	1.6529	2.06842	2.60191	2.92661	3.86056	3.93157		0	0.15114	0.288965	-1.66313	0.42724	1.10642	1.32769	1.80224	2.10181	2.45768	3.0959	3.21098	3.64843
GlcN1P	0	0.29	0.8	-0.7	1.34	2.36	1.27	1.97	2.45	2.43	0.53	0.18	0.59		0	-1.75503	0.344172	-0.0739332	0.1597	0.282167	2.11538	2.24302	2.45151	2.44311	2.97008	3.61636	3.74085		0	0.425711	1.46371	0.666157	1.08865	1.76471	2.34183	2.76665	3.31421	3.75337	3.9392	3.4398	3.54876
GlcN-6P	0	-0.3	-0.4	-0.09	-0.58	-0.8	0.25	0.59	1.02	0.86	-0.37	-0.34	-0.74		0	0.688067	0.544114	0.851232	0.639821	1.64997	2.75026	3.00599	3.59402	3.69244	3.97872	4.71162	4.75946		0	0.543471	0.638525	-0.235775	0.735925	1.8288	2.68834	3.22255	3.62977	3.75492	4.42679	4.59644	4.69625
GlcNAc-1P	0	-0.75	-0.73	0.2	-0.6	-0.59	-0.64	-0.29	-0.49	0.36	-0.37	0	0.18		0	-0.587735	-0.0615047	-0.998526	0.168575	-0.493048	0.0557537	0.772109	0.913836	1.98049	2.17227	2.35994	2.86352		0	-1.19647	-2.46645	-1.06941	1.2948	-0.450512	-0.699984	1.65056	2.32311	3.79877	4.35456	4.65081	5.2999
Gly3P	0	-0.29	0.06	-0.04	-0.08	0.02	0.18	0.22	0.31	0.44	0.04	0.3	0.55		0	-0.374216	-0.0764826	-0.44359	-0.0540086	0.362019	0.843113	1.00247	1.25864	1.53107	1.97189	2.342	2.44818		0	-0.0662485	0.116518	-0.593951	0.642869	1.18442	1.61907	2.1107	2.34912	2.83673	3.08401	3.2955	3.55755
Glycerate	0	0.79	-0.21	1.5	1.05	1.32	1.3	1.94	2.13	2.23	1.38	1.32	1.23		0	1.35085	-0.431689	1.37039	1.67837	2.42998	2.91794	3.42009	3.71929	4.40395	4.58091	5.38087	5.23247		0	0.806003	-0.131687	0.979638	1.97978	2.84066	3.33717	3.9256	4.08285	4.40178	5.05715	5.59319	5.92289
GMP	0	-0.59	-0.01	-1.01	-0.22	-0.39	-0.35	0.41	1.28	0.31	-0.19	0.27	0.48		0	-1.00315	-0.157955	-1.12277	-0.914937	-0.766213	-0.073684	-0.0627831	0.313836	0.578372	0.604139	1.18797	1.57544		0	-0.0129931	0.253114	-0.814402	-0.0883779	-0.067452	-0.058798	0.0928724	0.178509	0.421889	0.656063	1.21107	1.58453
GTP	0	0.01	-0.2	0.25	-0.23	-0.35	-0.12	-0.12	0.01	0.25	0.08	-0.05	-0.14		0	0.177809	-0.567789	-0.124723	-0.28257	-0.164266	0.148737	0.0675554	0.233765	0.138002	0.86886	1.62734	1.7973		0	-0.14139	-0.20823	-0.335176	0.0429062	0.0838481	0.040041	0.192799	0.41024	0.496276	0.925102	1.38787	1.70872
HTPA	0	-0.27	0.15	0.21	-0.18	0.21	0.21	0.56	0.94	1.06	0.74	0.92	0.63		0	0.104687	0.165092	-0.0860617	0.228676	0.494633	0.421336	0.72367	1.06126	1.88936	1.94542	1.87588	1.86565		0	-0.0539287	-0.145146	0.730243	0.112149	0.770004	0.859671	1.05575	1.15843	1.33579	1.48447	1.54507	1.70672
IMP	0	-1.5	-0.63	-0.41	-0.37	-1.37	-1.38	-1.42	-1.18	-0.69	-1.81	-2.07	-2.18		0	-1.40747	-0.721117	-0.264768	-0.707641	-0.905609	0.259546	0.192989	0.321291	0.693801	0.932887	1.96546	2.07554		0	-0.0361801	0.151772	-0.0818097	0.0727488	0.46085	0.958581	1.54758	1.86669	2.07693	2.27365	2.64475	2.80245
IPmaleate	0	-0.12	0.02	0.23	-0.14	-0.1	-0.25	0.11	0.24	0.27	0.05	-0.09	-0.1		0	-0.159739	-0.219303	-0.364834	-0.19877	-0.249579	0.0727596	-0.231532	-0.0766611	-0.0557817	0.0412223	-0.257003	-0.30066		0	0.307489	0.426471	1.12892	-0.0758393	0.101846	0.168202	0.408612	0.0146046	0.11468	0.475683	0.133055	0.320874
M6P	0	-0.56	-0.33	0.11	0.01	0.66	1.05	0.97	0.83	0.69	-1.16	-2.37	-2.89		0	-0.218724	-0.0842231	-0.0386395	0.600691	1.34826	1.79748	2.01609	2.32337	2.36958	2.3759	2.68748	2.58673		0	0.315688	0.180223	-0.823335	0.874307	1.58573	2.19473	2.52496	2.68071	2.9871	3.14544	3.34605	3.28782
Mal	0	-0.49	-0.51	0.47	-0.23	-1.05	0.85	0.25	0.83	0.35	-0.27	-0.44	-1.15		0	-0.778803	0.0530898	-1.02277	-0.412831	-0.48351	-0.21284	0.0144716	-0.809925	0.722904	0.508495	0.50217	-0.165267		0	0.132731	0.563921	0.358399	0.340517	0.400638	0.403312	0.920486	1.44905	1.42742	2.02165	2.10356	2.17412
ME-CPP	0	0.5	0.22	2.59	-0.22	0.52	1.29	0.04	0.47	0.65	-1.2	-0.51	-0.89		0	1.14495	1.25099	0.536451	-0.455505	0.438355	1.93748	2.04248	3.15336	3.75007	3.82073	3.78381	3.91343		0	0	0	0	0	0	0.181326	-1.02662	1.59297	-0.290951	3.37937	2.24256	3.07039
N-Carb-L-Asp	0	-0.54	-0.35	-0.04	0	-0.36	0	-0.19	-0.16	0.09	-0.34	-0.54	-0.71		0	-0.141405	0.104462	-0.0622995	0.905948	2.06137	2.3709	2.71242	2.99177	3.1942	3.05944	2.95778	2.95605		0	0.0129867	0.221602	0.572402	1.30628	2.29576	2.71315	3.11517	3.33399	3.86613	4.51118	5.08007	5.13857
NSKPN	0	-0.09	-0.19	0.37	0.02	0.08	0.26	0.4	0.7	1.07	0.57	0.59	0.38		0	0.157371	-0.075402	0.277822	0.31173	0.238621	0.282179	0.385695	0.784119	1.06468	1.17929	0.882792	0.784754		0	-0.0800305	-0.542311	1.50716	-0.671946	-0.688065	-0.590809	-0.0828789	-0.0642632	0.196059	0.880595	0.980131	1.1216
Oro	0	-0.12	-0.11	0.01	-0.05	0.05	0.16	0.8	1.03	1.04	0.64	0.57	0.39		0	-0.0193923	-0.0779866	-0.134297	0.119645	0.311161	0.533145	0.667658	0.897923	1.20627	1.54205	1.91285	1.93154		0	0.0948902	0.145597	2.65447	0.487231	0.67914	0.801557	1.07091	1.21349	1.60314	2.35325	3.01643	3.20593
P5P	0	-0.03	-0.47	0.02	-0.35	0.42	0.41	0.46	0.57	0.54	-0.66	-1.1	-1.2		0	0.140729	0.093423	0.243771	0.462597	1.29655	2.0418	2.50126	3.10412	3.19658	3.50759	4.15134	3.9492		0	0.266179	0.477621	-1.02907	1.2758	1.61351	2.04594	3.05093	3.41618	3.78409	4.24127	4.36169	4.44661
PEP	0	1.21	0.06	1.18	1.07	1.99	1.51	2.44	2.59	2.43	1.64	1.88	1.74		0	1.01029	-0.153912	0.681589	1.36578	2.27576	2.67211	3.51413	3.98918	4.06847	4.15739	4.24377	4.29809		0	-0.0364699	-0.50949	1.31025	0.586796	1.44104	2.05082	2.66729	2.88656	3.41134	3.9422	4.47287	4.65973
PLP	0	-0.77	-0.54	0.14	-0.7	-0.56	-0.33	-0.33	-0.1	0.21	0.71	0.48	0.56		0	0.0501171	0.0754212	0.561025	1.21017	0.569572	0.567828	1.10495	1.54334	2.05474	2.75284	2.799	3.10484		0	-0.581237	-0.898678	-0.368145	-0.214335	-0.177745	0.190327	0.603946	0.836817	1.25444	1.84068	2.17854	2.24772
pRpp	0	-0.46	-0.75	-0.07	0.58	-0.22	0.05	0.06	0.37	0.84	-0.22	-0.51	-1.77		0	-0.485318	0.0465581	-0.164536	-0.19956	0.124288	0.0949348	0.244644	0.279263	0.684362	0.744132	0.43509	0.279384		0	0.195415	0.17054	0.442832	0.145213	0.189156	0.110756	0.0453502	-0.297969	-0.472922	-0.0582666	-0.370271	-0.228192
Rib-1,5-biP	0	-0.738861	-0.866711	0.247349	0.14816	-0.637182	-0.00801321	0.268936	0.438204	1.1246	-0.887733	-1.41799	-2.16203		0	-0.391023	-0.674972	-0.0620164	0.23281	0.901924	1.66073	2.32469	2.95469	2.94551	3.2662	3.87943	3.92003		0	0.0822486	0.0145003	-0.899155	0.726672	1.1014	2.19292	3.03468	3.38542	4.16001	4.46506	4.47874	4.61851
Rib1P	0	0.03	-0.25	0.73	-0.09	-0.22	0.1	0.27	0.46	0.74	0.3	-0.01	-0.11		0	-0.0789075	-0.0607439	-0.194283	0.105942	0.436514	0.765713	1.32223	1.66905	2.05755	2.46868	2.59769	2.51679		0	-0.401959	-0.256908	-0.792961	-0.534442	1.02603	1.01405	1.59724	2.08668	3.21323	3.23366	3.50137	3.35851
Sed1,7BiP	0	0.29	0.71	0.43	0.27	1.15	1.76	2.02	2.06	2.07	-2.61	-3.84	-4.19		0	0.148238	0.293627	-0.490239	0.611027	1.72451	2.51803	2.75331	3.06003	2.91133	2.7081	3.37145	3.20669		0	0.720418	0.885486	-0.868423	1.5882	2.45895	3.21462	3.86499	4.10437	4.33162	4.43559	4.55945	4.64792
Sed7P	0	-0.35	-0.14	-0.25	-0.24	0.18	0.68	0.81	0.85	0.7	-0.66	-1.28	-1.2		0	-0.377893	-0.249218	-0.358359	-0.0903145	0.368252	0.999194	1.27734	1.64997	1.82437	2.05933	2.49603	2.47659		0	0.0810278	0.136952	-1.45461	0.37442	0.843039	1.20175	1.58347	1.77893	2.04641	2.28598	2.51243	2.70995
Shi3P	0	-0.69	-0.66	-0.69	-0.55	-0.88	-0.23	-0.63	-0.61	-0.25	-0.9	-0.77	-0.59		0	-1.43712	-0.733437	-1.32608	-1.45982	-1.29424	-1.48825	-1.59739	-0.934856	-0.654651	-0.910188	-0.957587	-0.816326		0	-0.376833	-0.154887	-0.178393	-0.670473	-0.720747	-0.336995	-0.470625	-0.392898	-0.412469	-0.308167	0.0379796	-0.0426746
Suc	0	-0.13	0.06	0.06	-0.29	-0.61	0.32	-0.46	-0.51	0.09	-0.59	-0.61	-0.83		0	-0.561231	-0.0283458	-0.986872	-0.65647	-0.073063	0.281069	-0.147739	-0.112972	0.163813	0.107836	-1.55923	-1.86472		0	0.860275	2.0932	0.453505	-0.0242475	0.108203	0.530127	0.787572	0.841974	1.17033	1.49254	1.38483	1.12331
TTP	0	-0.12	-0.42	0.27	0.1	0.37	0.76	0.88	0.9	1.09	1.17	0.36	-0.15		0	0.190446	-0.58026	0.182342	0.363922	1.55342	1.71304	1.8451	2.04496	1.74198	1.57038	1.54184	0.747656		0	-0.0116063	-0.00968092	0.0676026	0.396228	0.876528	1.22063	1.65701	1.99976	2.47224	2.6183	2.71147	2.72047
UDP	0	0.25	0.18	0.57	0.54	0.98	1.27	1.64	1.72	1.8	1.82	1.21	0.79		0	0.00853407	-0.287839	0.280875	0.636383	1.31582	1.71619	2.22019	2.5935	2.45626	2.43401	2.61513	2.57333		0	0.0591048	-0.380807	-0.0771576	0.354075	0.698889	0.844714	1.1901	1.62824	2.47493	3.02798	3.40902	3.42894
UDP-AcGlcN	0	-0.06	-0.45	-0.4	-0.13	0.07	0.06	0.32	0.52	1.14	0.97	0.77	0.95		0	-0.0488865	-0.480078	-0.889913	0.289582	0.570781	0.845682	1.15087	1.6898	2.6946	2.9163	3.11286	3.15686		0	-0.0433369	-0.211046	-0.585686	-0.0020518	0.440259	1.10484	1.79709	2.19334	2.97135	3.74798	4.11844	4.23879
UDP-Glc	0	0.01	-0.1	0.01	-0.2	0.55	1.35	1.16	1.46	1.41	1.52	1.06	0.75		0	0.181147	0.0656702	0.0828454	-0.192903	0.663448	1.16332	1.75128	1.89164	3.30225	3.40739	3.72408	3.79331		0	0.126491	0.337747	-0.184791	-0.157857	0.635542	1.11028	1.36853	1.52351	1.77187	2.83528	3.95437	4.54532
UDP-MurNAc	0	0.1	0.49	0.1	0.14	-0.32	0.3	0.91	1.1	1.27	1.41	1.81	2.24		0	-0.0178707	0.103019	0.652157	-0.463276	0.349623	1.53814	1.64433	2.08388	1.99597	2.62775	3.56439	4.16357		0	0.00555987	0.117705	-0.519225	-0.00356339	0.341791	0.753919	1.24061	1.57972	2.15671	2.64468	2.97774	3.13683
UMP	0	-0.25	0.11	-0.22	-0.06	0.12	0.53	0.95	1.2	1.11	0.57	0.74	0.9		0	-0.366539	-0.16726	-0.435337	-0.28744	0.0410273	0.859627	1.01346	1.45269	1.94819	2.37369	2.57243	2.66898		0	0.397555	0.825193	1.59984	0.225731	1.06092	-0.291477	1.55771	1.84446	2.86657	3.4139	4.2879	4.44845
Uracil	0	-0.12	-0.11	0.04	-0.07	0.04	0.43	0.86	1.09	1.11	0.84	0.62	0.46		0	-0.00871	-0.124187	-0.154788	0.100417	0.272227	0.567356	0.731588	0.995982	1.32408	1.66707	2.08855	2.11057		0	0.037153	0.0892403	2.81498	0.385841	0.680746	0.796323	1.17118	1.24094	1.66897	2.53761	3.26821	3.50675
Ureidosuc	0	-0.32	-0.5	-0.24	-0.12	-0.57	-0.54	-0.3	-0.09	-0.38	-0.53	-0.61	-0.68		0	-0.128571	-0.00515526	-0.221885	0.788513	1.92747	2.29164	2.64956	2.66696	2.8454	2.65761	2.67019	2.82951		0	0.0193965	0.142947	0.526384	1.2188	1.97133	2.50242	2.97258	3.2434	3.76021	4.29142	4.94762	4.97032
UTP	0	0.28	0.09	0.75	0.59	1.14	1.5	1.89	2.05	2.14	2.14	1.47	1.02		0	0.00531956	-0.302803	0.345139	0.704257	1.55495	2.03329	2.61451	3.05534	3.01846	2.86721	3.12118	3.12301		0	0.0265058	-0.0472785	0.156368	0.578288	1.18979	1.56107	2.00163	2.40518	2.89027	3.06481	3.1716	3.22547
XMP	0	-0.3	-0.35	-0.63	-0.02	-0.33	0.1	0.08	-0.04	0.39	-0.4	-0.16	0.02		0	0.0542338	-0.0975649	0.22427	0.473559	0.751605	0.440589	0.397445	1.12614	1.70659	1.53023	1.8806	2.17388		0	0.0908409	0.210042	0.537183	0.363178	0.544672	0.578071	0.861035	1.12471	1.41816	1.91686	2.23955	2.37815
	ND	Not detected
	NM	Not measured

## Sheet: Replicate 2
	KT2440 WT														ΔrelA														ppGpp0
Metabolite	0 min	1 min	2 min	5 min	10 min	20 min	30 min	45 min	60 min	90 min	120 min	150 min	180 min		0 min	1 min	2 min	5 min	10 min	20 min	30 min	45 min	60 min	90 min	120 min	150 min	180 min		0 min	1 min	2 min	5 min	10 min	20 min	30 min	45 min	60 min	90 min	120 min	150 min	180 min
1,3-biPG	0	0.41	-0.17	0.99	0.94	2.1	2.2	2.56	2.72	2.12	1.83	1.98	1.63		0	0.0433828	-0.379493	-0.0857437	0.410017	1.51692	2.12433	3.07468	3.42872	3.47415	3.72799	4.16787	3.2043		0	0.938161	0.0890433	1.91327	2.26036	3.59305	4.44493	4.57859	5.52903	6.56807	7.09754	NM	NM
2_3-PG	0	0.61	0.05	1.23	1.12	1.57	1.71	1.92	2.11	1.83	1.5	1.39	1.29		0	0.263515	0.108554	0.432544	0.631515	1.31096	1.7084	2.14249	2.4269	2.73379	3.06195	3.47022	2.67547		0	1.14209	0.424743	1.2145	2.2146	2.54708	2.95275	3.27671	3.60807	4.20617	4.73432	NM	NM
2K6PG	0	0.21	0.04	0.84	0.73	0.88	0.85	0.79	0.98	0.82	0.87	0.33	-0.01		0	0.33833	0.101562	0.198082	0.175157	1.18505	1.3998	1.92195	2.23145	2.13273	2.28166	2.55174	1.77518		0	0	0	0	0	0	0	1.19265	2.97692	3.98958	4.91557	NM	NM
2KDPG	0	0.99	0.2	0.46	0.23	1.02	1.74	1.86	2.04	2.09	0.52	0.18	0.42		0	-0.112686	0.0385813	-0.0722073	-0.14009	0.980518	1.32361	2.81661	3.46407	3.25841	2.38737	2.69012	1.47748		0	0.250298	0.303168	1.66802	2.52002	2.73393	1.64492	2.23686	2.80495	3.49059	4.04434	NM	NM
3OC4-HSL	0	0.31	0.06	0.37	0.18	0.66	0.41	0.69	0.96	0.86	1.52	1.46	1.37		0	0.210561	0.269964	0.597176	0.216018	0.6437	0.770125	0.984628	1.15865	1.60646	2.0668	2.17586	1.21903		0	0.218525	-0.107318	0.729994	0.766025	0.511616	0.807664	1.32328	1.05154	1.10586	1.72594	NM	NM
6-PG	0	0.13	0.33	0.33	0.09	-0.03	0.03	0.3	0.25	0.29	-1.86	-1.8	-1.58		0	0.0765477	-0.0140092	0.0547178	0.103369	0.912148	0.920937	1.67734	1.92987	1.95559	2.46514	3.09759	2.03704		0	0.574614	0.417575	1.44302	1.56418	1.92674	2.1976	2.72397	4.14418	4.27114	4.58669	NM	NM
ADP	0	-0.04	0	-0.36	-0.41	-0.77	-0.82	-0.72	-0.73	-0.48	-0.5	-0.72	-0.65		0	0.0810061	0.0516863	0.0733493	-0.0468857	0.0172821	-0.128143	0.00608364	-0.0127584	0.0171473	0.290712	0.792452	-0.0272468		0	-0.160861	-0.17727	0.041887	-0.339634	0.0707256	-0.233236	-0.0359549	-0.0762224	0.239259	0.809445	NM	NM
ADP-Rib	0	0.47	0.13	-0.21	0.14	0.37	0.54	0.86	0.49	1.06	1.4	1.09	0.71		0	-0.148823	-0.475373	0.793724	0.148758	0.130267	0.212779	0.890173	0.467978	0.403002	1.08204	1.28599	0.312369		0	0.279852	0.212306	0.0514415	-0.363323	0.533923	0.930005	0.670152	0.109347	1.34066	1.29443	NM	NM
AICAR	0	-1.24	-0.44	-1.42	-2.79	-2.44	-2.54	-2.66	-1.97	0.05	-4.02	-3.51	-3.91		0	-0.713135	0.295435	-0.859369	-0.21458	-0.425835	0.00883139	0.348572	0.568798	0.380376	0.373371	0.587095	-0.749993		0	0.764055	0.367943	0.28603	-0.798066	0.110167	0.418415	0.21256	0.744121	1.06745	1.74447	NM	NM
a-KG	0	0.74	0.21	1.2	0.91	1.34	1.8	1.73	2.2	1.9	2.38	1.55	0.79		ND	ND	ND	ND	ND	ND	ND	ND	ND	ND	ND	ND	ND		0	-0.174049	0.867109	2.39021	1.53803	1.63533	2.14106	3.33763	4.08335	4.65769	4.18203	NM	NM
AMP	0	0.67	0.02	0.21	0.24	0.26	0.08	0.04	0.4	1.02	1.31	1.04	1.1		0	-0.0264722	-0.156796	0.210829	0.0995357	0.259571	0.337732	0.473252	0.731939	0.845769	1.17976	1.72132	0.753517		0	-0.316438	-0.154529	-0.133514	-0.263352	-0.0262351	0.486559	0.275914	0.652375	1.09618	1.68494	NM	NM
AS	0	-0.82	1.52	-1.59	-3.44	-3.8	-3.96	-3.78	-2.19	-0.32	-6.41	-5.04	-7.69		0	-0.867805	0.222392	-0.543142	-0.447459	-0.128364	-0.271422	0.123614	0.253419	0.544321	0.536903	0.863208	-0.523851		0	-2.85325	-2.27518	-2.67393	-1.50235	-2.88567	-1.47305	-1.90368	-0.827917	0.253877	1.6118	NM	NM
ATP	0	-0.02	0.03	-0.4	-0.41	-0.83	-0.84	-0.77	-0.81	-0.54	-0.58	-0.84	-0.7		0	-0.00160263	-0.0545134	0.0460235	-0.0893895	-0.055074	-0.282988	-0.0877693	-0.170794	-0.107961	0.259265	0.792933	-0.138386		0	-0.137494	-0.194621	-0.0159504	-0.351615	0.0826971	-0.264386	0.00907627	0.0160243	0.392413	0.999915	NM	NM
CDP	0	0.77	-0.13	0.96	0.81	1.64	1.92	2.15	2.35	2.46	2.97	2.03	1.31		0	0.0388424	0.0685157	0.177612	0.0635029	1.02749	1.41074	2.01942	2.34563	2.25297	2.03683	2.21807	1.12161		0	0.525142	0.145394	0.93593	1.21493	1.6675	2.15777	2.57174	3.18571	3.86902	3.94046	NM	NM
Cit/Isocit	0	0.14	-0.01	0.3	0.2	0.37	0.62	0.75	1.19	1.29	0.89	0.61	0.39		0	0.0565953	0.0792034	0.137056	0.178157	0.774328	1.1091	1.52465	1.83996	2.41563	2.80694	3.17048	2.37381		0	0.406183	0.0703893	0.80128	1.7212	2.06912	1.91494	2.25313	2.71608	3.43185	3.88035	NM	NM
CMP	0	0.02	0.29	-0.49	-0.68	-0.26	0.34	0.66	0.76	1.07	0.82	0.81	1.08		0	0.0873404	-0.0206545	0.116875	-0.0352682	0.582159	1.05542	1.45465	1.92201	2.29302	2.64702	3.29331	1.96681		0	-0.682135	-0.066584	-0.425302	-0.250443	0.250242	0.377199	0.482552	0.843984	1.54832	2.27741	NM	NM
CoA	0	0.25	0.26	0.15	0.1	0.22	0.5	0.6	0.66	0.89	1.01	0.94	1.11		0	0.0296249	-0.113376	0.0525064	0.060929	0.111495	0.144697	0.673328	0.715894	0.830093	0.786288	1.00118	-0.154352		0	-0.143757	-0.136885	0.0380849	0.795539	0.221481	0.185348	0.751451	1.35796	1.4978	0.728567	NM	NM
CTP	0	0.74	0.02	0.88	0.73	1.64	1.95	2.27	2.42	2.43	2.94	2.06	1.39		0	0.0978716	0.167846	0.13442	0.0607834	0.939056	1.29186	1.97595	2.2972	2.25748	1.93224	2.18524	1.08363		0	0.255724	0.0859017	0.563209	0.645344	1.1682	1.58798	1.89666	2.7213	3.32055	3.4576	NM	NM
DHOro	0	0.13	-2.2	0.04	0.75	-1.38	1.06	-2.24	-1.03	0.52	0.54	-1.63	0.74		0	0.885357	0.124123	0.365784	1.87416	2.92819	3.14931	3.95771	4.34593	3.60246	4.17039	4.40359	2.8024		0	0.77874	1.14605	3.71135	3.00331	3.12142	4.11531	4.05403	4.25991	4.43016	5.07848	NM	NM
dTDP	0	0.3	-0.42	0.49	0.38	0.9	0.97	1.06	1.15	1.42	1.56	0.55	0.16		0	0.0136815	-0.0765902	0.101251	0.232185	1.37736	1.47663	1.80443	1.9662	1.64479	1.2565	1.39604	0.0324486		0	0.813019	0.369806	0.582631	0.76533	1.4888	1.81139	1.71103	1.90257	2.11534	2.11188	NM	NM
dTDP-D-Glc/Gal	0	0.4	0.02	-0.19	0.02	0.1	0.12	0.18	0.51	0.92	0.85	0.72	0.55		0	0.115326	-0.202833	-0.0213898	0.308172	0.559778	0.694084	1.10118	1.48102	2.35695	2.46632	2.59445	1.33595		0	0.554398	0.946108	0.580477	0.930926	1.50896	1.17509	1.39649	1.79318	3.11688	3.16985	NM	NM
E4P	0	0.45	0.21	0.31	0.14	0.47	0.92	1.32	1.69	1.92	-0.97	-3.28	-3.8		0	0.0937147	0.0781983	0.225379	0.263581	0.564373	0.886497	1.50387	1.87276	2.14429	2.02194	2.08534	0.948522		0	0.138755	0.351546	0.744343	1.27102	1.22527	1.83389	2.36728	2.91898	3.46855	3.51033	NM	NM
EA4P	0	0.3	-0.38	-0.07	-0.08	0.41	0.62	0.93	1.07	1.48	0.14	-0.16	-0.34		0	-0.191929	-0.108654	0.119231	0.214431	1.19048	2.04393	2.98399	3.65627	4.27175	4.50625	4.72895	3.44924		0	0.154856	0.126462	0.539744	1.30645	1.84974	2.47295	3.16344	3.99771	4.62491	4.58977	NM	NM
F6P	0	0.32	-0.45	0.06	-0.06	0.53	0.64	0.92	0.99	0.96	-0.62	-1.44	-1.91		0	-0.0163332	-0.167311	-0.111869	0.184532	1.2005	1.63992	2.15709	2.35631	2.40775	2.45205	2.63289	1.74609		0	0.23047	0.213669	0.468176	0.805434	1.03885	1.31343	1.8531	1.99625	2.38639	2.44898	NM	NM
FGAR	0	-0.95	-1.73	-0.68	-2.28	-2.07	-2.41	-2.01	-1.07	1.51	-1.79	-1.97	-2.48		0	-0.677894	-0.448155	-0.964126	0.214664	1.32029	1.90758	2.99037	3.09462	3.46968	3.67477	3.73875	2.63		0	0.8097	0.640327	1.25572	2.22327	2.8494	3.22824	3.78222	4.13694	4.51715	4.54117	NM	NM
FMN	0	0.23	0.02	0.08	-0.07	0.18	0.29	0.53	0.93	1.46	1.65	1.64	1.53		0	-0.131675	-0.108765	0.0625066	0.0586159	0.15014	0.190192	0.54116	0.863924	1.19269	1.55497	1.70771	0.260259		0	0.00919199	-0.143361	0.166343	-0.0542967	-0.206128	0.242005	0.198431	0.5358	0.971667	1.16005	NM	NM
FruBP	0	0.59	0.78	0.61	0.74	1.44	1.77	1.93	2.08	1.72	-2.1	-3.23	-3.78		0	0.45875	-0.0168558	0.2167	0.870623	2.0453	2.48156	3.04995	3.2711	3.13106	2.79457	2.77916	1.72076		0	-0.438185	-0.181192	0.870897	1.72802	2.02894	2.69827	3.3489	3.64684	4.07116	3.93081	NM	NM
G6P	0	0.29	0.09	-0.11	-0.03	0.18	0.16	0.45	0.5	0.51	-0.15	-0.71	-1.29		0	-0.0523055	-0.16281	-0.0996872	0.147214	0.911395	0.934339	1.43547	1.64402	1.69507	1.85492	2.22265	1.33965		0	0.00516743	0.0692305	0.371693	0.388791	0.596688	0.852233	1.10484	1.41701	1.76978	1.78237	NM	NM
GAR	ND	ND	ND	ND	ND	ND	ND	ND	ND	ND	ND	ND	ND		ND	ND	ND	ND	ND	ND	ND	ND	ND	ND	ND	ND	ND		ND	ND	ND	ND	ND	ND	ND	ND	ND	ND	ND	NM	NM
GDP	0	0.32	-0.22	0.3	0.03	-0.06	-0.03	0.13	0.22	0.67	0.38	0.16	0.02		0	0.0381882	-0.0264687	0.134012	-0.114095	-0.236582	-0.105709	0.143591	0.21398	0.375399	0.619075	1.05453	0.195365		0	0.262376	-0.0294915	0.385216	0.106947	0.434713	0.489952	0.415986	0.859631	1.26659	1.63436	NM	NM
Glc1P	0	0.3	0.35	-0.28	-0.34	-0.16	0.36	0.47	0.78	1.04	-0.26	-0.17	-0.11		0	0.0610741	-0.16565	0.0302837	0.334639	0.910578	1.27378	1.94043	2.24422	2.57099	2.54122	3.16273	2.42948		0	-0.0436538	0.037249	0.469169	0.356477	0.743775	1.11555	1.462	2.02657	2.52703	2.81318	NM	NM
GlcN1P	0	-1.35	-0.38	-0.82	0.04	-2.16	-0.3	0	-1.49	-0.89	0	-3.26	0		0	-0.0671142	0.511899	0.50028	0.819517	-0.408262	-1.43401	2.68568	1.92907	2.4007	2.43196	3.19686	1.95997		0	0.425711	1.46371	0.666157	1.08865	1.76471	2.34183	2.76665	3.31421	3.75337	3.9392	NM	NM
GlcN-6P	0	-0.03	0.19	-0.24	-0.52	0.09	0.98	1.54	1.25	1.74	0.23	0.16	-0.26		0	0.582045	0.0355489	0.457446	0.242027	1.31938	1.84459	3.10331	3.281	3.429	3.71741	4.0472	2.73637		0	0.421678	0.395759	0.73627	1.19694	1.63789	2.04443	2.55147	2.96585	3.52663	3.66507	NM	NM
GlcNAc-1P	ND	ND	ND	ND	ND	ND	ND	ND	ND	ND	ND	ND	ND		0	-0.256104	-2.231	-0.163111	0.316119	-0.0969787	0.166324	0.602423	2.35932	3.53106	4.72195	4.95497	3.20759		0	-0.862044	-0.188966	-0.273749	-0.263901	0.0257367	0.726939	0.522393	0.813034	1.37508	2.15825	NM	NM
Gly3P	0	0.02	0.16	-0.12	-0.49	0.13	0.15	0.1	0.24	0.75	0.08	0.3	0.52		0	-0.109864	-0.0481429	0.00933886	0.279178	0.928422	1.24747	1.78268	2.06183	2.40204	2.81459	3.43852	2.52203		0	-0.0533777	0.0776834	0.419228	0.512824	0.816397	1.13365	1.52044	1.91428	2.41838	2.55179	NM	NM
Glycerate	0	0.74	0.14	1.55	1.5	2.1	2.41	2.65	2.98	2.62	2.31	2.14	2.08		0	0.294504	0.0946864	0.536103	0.806786	1.84522	2.37325	2.96906	3.23344	3.62282	4.13976	4.58128	3.39249		0	1.33926	0.507775	1.53252	2.84366	3.12956	3.77167	4.09511	4.54162	5.13896	5.6917	NM	NM
GMP	0	-0.09	0.1	-0.68	-0.83	-0.81	-0.71	-0.78	-0.57	-0.1	-0.4	-0.29	-0.04		0	-0.000825104	-0.0422564	0.0835959	-0.0508552	0.0485244	0.0225074	0.157058	0.403004	0.692157	1.18005	1.86173	1.417		0	-0.594227	-0.214473	-0.408083	-0.466619	-0.311582	-0.281893	-0.164416	0.135579	0.461377	0.714337	NM	NM
GTP	0	0.48	-0.19	0.4	0.03	0.02	0.16	0.13	0.41	0.87	0.51	0.32	0.26		0	-0.0394852	-0.0971966	0.0281674	-0.19513	-0.326693	-0.298205	-0.0423189	0.0908592	0.268989	0.500162	1.08079	0.0111991		0	0.411115	0.137262	0.317376	0.0894991	0.325652	0.754113	0.434756	0.821685	1.18085	1.81007	NM	NM
HTPA	0	0.36	0.26	0.38	0.25	0.15	0.59	0.51	0.44	1.77	1.2	0.83	0.67		0	0.415211	-0.441176	0.650079	0.040303	-0.0334756	0.253354	1.27565	0.763234	1.54269	2.04027	2.40749	0.877122		0	1.22741	0.974309	-0.391529	1.11225	1.65725	2.02222	2.14452	2.39746	2.62245	2.50434	NM	NM
IMP	0	-0.51	-0.85	-0.42	-1.59	-1.82	-1.91	-1.8	-1.51	0.01	-2.12	-2.2	-2.41		0	-0.245732	-0.539486	-0.105649	-0.573825	-0.259061	-0.057841	0.466046	0.687942	0.933226	1.2339	1.69694	0.572899		0	0.339162	-0.0136887	-0.273535	-0.752721	-0.219358	0.264934	0.824881	1.3105	1.42698	1.98185	NM	NM
IPmaleate	0	0.34	0.17	0.32	-0.13	0.19	0.03	0.13	0.23	0.54	0.28	-0.04	0.13		0	0.102979	0.0863723	0.16555	0.0257162	-0.0314183	0.0963138	-0.189931	0.388045	0.0711941	-0.176779	0.549203	-1.20587		0	0.118502	0.456414	0.0587599	0.270077	0.220462	0.335463	0.183099	0.337329	0.592392	0.26272	NM	NM
M6P	0	0.19	-0.46	-0.07	0.25	1.08	1.28	1.3	1.18	1.04	-0.97	-2.11	-2.45		0	-0.0982334	-0.237984	-0.270585	0.455779	1.68378	1.99028	2.38763	2.63539	2.62495	2.53429	2.50779	1.7064		0	0.270178	0.383787	0.633006	0.952657	1.12349	1.66008	2.06461	2.48956	2.76605	2.96211	NM	NM
Mal	0	0.35	1.01	-0.21	-0.42	0.48	0.49	1.03	1.55	2.08	0.78	0.39	-0.14		0	1.81198	1.67272	1.91211	1.49632	2.02123	1.73525	2.34969	2.8331	3.30857	3.36211	3.39959	1.74785		0	1.33126	1.25078	1.09996	0	2.84227	-0.867346	0.363401	0.500103	0.899128	2.25469	NM	NM
ME-CPP	0	0.07	2.2	1.86	-0.05	0.33	3.19	1.32	2.04	0.43	-0.23	0.86	-0.5		0	2.13956	0.226885	0	0.587831	0.279643	2.56366	3.87471	4.67346	5.34136	6.05804	7.34443	5.38898		0	0.170822	0.980722	-1.14143	1.50888	2.07722	2.43849	3.16475	3.0912	3.9487	4.71225	NM	NM
N-Carb-L-Asp	0	0.11	-0.53	-0.11	0.11	-0.23	1.2	-0.35	-0.06	-0.08	-0.26	-0.47	-0.72		0	-0.0993218	-0.0577702	-0.0493965	1.01235	1.96682	2.2762	2.79894	2.933	3.01811	3.11237	3.40665	1.91661		0	0.224327	0.453193	1.40103	2.44915	2.64205	3.01116	3.33755	3.69029	4.2331	4.6146	NM	NM
NSKPN	0	0.43	0.12	0.51	0.18	0.39	0.44	0.55	0.87	1.38	1.01	0.77	0.61		0	0.0758058	0.202069	0.366161	0.0640516	0.154416	0.164832	0.286121	0.416579	0.746042	0.982756	1.17561	-0.343084		0	0.616233	0.014192	0.311571	-0.221389	-0.286356	0.384227	0.614525	1.02008	1.48275	1.77249	NM	NM
Oro	0	0.1	0.02	0.04	-0.01	0.15	0.86	0.83	0.81	0.76	0.65	0.35	0.17		0	0.0882491	0.0476002	0.10905	0.241353	0.497098	0.530902	0.788443	0.900521	1.17129	1.54275	1.94203	1.02229		0	0.188237	0.223187	0.615581	0.964089	1.05846	1.32051	1.46144	1.78062	2.14764	2.48972	NM	NM
P5P	0	0.83	-0.03	0.29	0.51	0.73	1.02	1.05	1.47	0.99	-0.1	-0.45	-0.95		0	-0.128892	-0.289523	-0.179138	0.29649	1.01998	1.46862	2.12177	2.34463	2.44354	2.73244	2.91531	1.8233		0	0.225259	0.268447	0.747535	1.68075	2.07852	2.41925	3.25474	3.75267	4.0877	4.34793	NM	NM
PEP	0	0.52	-0.05	1.16	1.1	1.99	2.3	2.53	2.61	1.99	1.88	1.84	1.67		0	-0.053242	-0.443054	-0.214274	0.287302	1.41687	1.92014	2.68613	2.87403	2.96946	3.13091	3.54738	2.53801		0	0.610996	0.294853	0.873588	1.79387	2.13669	2.59452	3.1422	3.68557	4.46848	5.01083	NM	NM
PLP	0	0.35	-0.01	0.15	0.11	0.22	0.18	0.42	0.73	0.97	1.33	1.18	1.09		0	-0.269678	0.701367	-0.7597	-0.175634	-0.0400074	-0.0431884	0.525313	0.864188	1.54363	1.87573	1.83978	0.485968		0	0.391302	0.381514	-0.569858	1.44132	1.45364	1.23494	1.51908	1.88043	2.47924	3.17391	NM	NM
pRpp	0	-0.22	-1.19	0.78	-0.45	0.16	-0.02	0.51	0.75	3.05	0.42	0.1	-1.12		0	0.168538	0.174749	0.307864	0.271001	0.406874	0.306531	0.396932	0.401324	0.674184	0.783955	0.90017	-0.537195		0	0.920883	-0.175641	-0.490977	-0.232885	0.938754	0.745541	2.16681	0.853167	0.132725	-1.79178	NM	NM
Rib-1,5-biP	0	0.128825	-1.29411	0.019242	-0.25959	-0.284265	-0.601352	-0.0441435	-0.166385	1.33724	-0.941561	-1.57353	-1.69188		0	-0.227248	-0.193872	-0.298316	0.18756	0.582445	1.76062	2.58934	3.23002	3.21421	3.05595	3.06951	1.89992		0	0.159081	0.198729	-0.327663	0.753078	1.10218	1.56575	2.55904	3.116	3.69997	4.01555	NM	NM
Rib1P	0	0.97	0.71	0.74	0.02	0.83	0.35	0.9	1.3	1.73	1.28	1.02	0.9		0	-0.100143	0.59771	0.699432	0.208201	0.254703	0.761726	1.66689	2.25975	2.73038	2.90171	3.26517	2.04658		0	-0.0400129	0.138674	0.325443	0.483705	0.772189	0.945462	1.46695	1.87203	2.45656	2.732	NM	NM
Sed1,7BiP	0	0.28	0.8	0.19	0.21	1.26	1.69	1.93	2.1	2.06	-2.14	-3.37	-3.96		0	0.262073	0.262517	0.0537197	1.10865	2.46566	2.97632	3.5711	3.7667	3.64319	3.21881	3.22018	2.13883		0	-0.356817	-0.125531	1.13654	1.90643	1.86374	2.56711	3.15475	3.48671	3.88454	3.81004	NM	NM
Sed7P	0	0.16	0	-0.19	-0.24	0.29	0.64	0.96	1.06	0.97	-0.4	-1.14	-1.33		0	-0.116347	-0.132935	-0.174846	0.0211567	0.573437	0.956096	1.5559	1.81696	1.99687	2.14695	2.30958	1.43087		0	0.120101	0.173303	0.386294	0.576193	0.806988	1.1266	1.44431	1.79821	2.19888	2.31153	NM	NM
Shi3P	0	-0.07	-0.39	-0.61	-0.61	-1.01	-1.14	-1.02	-0.71	-0.38	-0.68	-0.98	-1.05		0	0.0108883	-0.0180383	0.0687972	-0.547932	-0.646819	-0.567815	-0.288019	-0.296219	-0.100287	0.0389134	0.389911	-1.02223		0	-0.300846	0.209588	-0.668825	-0.52664	-0.342613	-0.319198	-0.607747	-0.348158	-0.0144625	-0.359474	NM	NM
Suc	0	0.54	1.41	0.25	-0.58	-1.74	-1.49	-1.65	-1.44	0.85	-2.2	-2.59	-3.14		0	1.85985	1.83332	1.4876	0.371139	-0.0293071	0.171631	0.511643	0.771391	1.28511	1.13631	1.03965	-0.23012		0	0.0960732	0.248435	0.412086	-0.0878969	0.882905	-0.436695	-0.19198	0.0766812	0.117519	0.00348645	NM	NM
TTP	0	0.21	-0.44	0.3	0.38	0.8	0.89	0.92	0.97	1.16	1.52	0.52	0.19		0	0.0133482	0.0612229	0.0538335	0.129986	1.18245	1.35655	1.62715	1.81607	1.43375	1.05086	1.21437	-0.0872547		0	0.396267	0.120752	0.815841	0.922393	1.2806	1.70827	2.13338	2.69754	3.24478	3.23244	NM	NM
UDP	0	0.32	0.06	0.52	0.4	1.12	1.51	1.63	1.81	1.99	2.08	1.29	0.84		0	-0.0151069	0.18634	0.105323	0.256148	1.16241	1.49871	2.03944	2.35275	2.3097	1.87182	1.87036	0.879002		0	0.184472	0.0971548	0.194073	0.2929	0.680947	0.826302	1.23368	1.81156	2.926	3.5385	NM	NM
UDP-AcGlcN	0	0.36	0.01	-0.27	0.02	0.16	0.01	0.14	0.5	1.02	0.95	0.74	0.72		0	0.0719041	-0.344323	-0.157501	0.310712	0.659856	0.746508	1.25848	1.69316	2.47224	2.71099	2.7373	1.38077		0	0.938161	1.22469	-0.0324995	1.07996	1.47291	1.98614	2.9681	3.2736	3.89158	5.18375	NM	NM
UDP-Glc	0	0.28	-0.18	-0.03	-0.32	0.4	0.9	1.37	1.72	2.15	1.57	1.44	1.16		0	-0.0382295	0.07132	-0.119266	-0.226675	0.559037	1.00009	1.84831	2.60813	3.26468	3.45304	3.83019	2.65773		0	0.150035	-0.0951343	-0.506723	-0.211311	0.312944	0.883946	1.40328	1.47463	2.32593	2.97139	NM	NM
UDP-MurNAc	0	0.16	-0.09	-0.05	-0.29	-0.38	-0.06	0.5	0.71	0.9	1.75	1.92	1.99		0	-0.0293756	0.311121	0.254918	-0.480241	0.258269	0.933461	1.55278	1.51061	1.77449	2.43058	3.06535	2.02684		0	-0.200167	0.0292906	-0.321701	-0.117408	0.113037	0.458888	0.921737	1.36894	2.19936	2.50558	NM	NM
UMP	0	0.2	0.19	-0.21	-0.37	0.08	0.44	0.79	1.02	1.32	0.9	0.81	0.75		0	0.0108883	-0.0108068	0.0319499	-0.0562259	0.493212	0.832026	1.50017	1.91664	2.40633	2.62827	2.86577	1.95823		0	0.491759	1.61818	0.678425	0.597554	1.27647	1.82809	2.57189	2.73635	3.93391	4.23593	NM	NM
Uracil	0	0.09	0	0.07	-0.02	0.19	0.9	0.88	0.88	0.82	0.7	0.42	0.21		0	0.080151	0.0973749	0.14037	0.209581	0.497457	0.582075	0.860449	0.976023	1.2833	1.71259	2.09458	1.11527		0	0.202201	0.212541	0.664291	1.03116	1.15927	1.46066	1.62727	1.94488	2.34284	2.72464	NM	NM
Ureidosuc	0	-0.06	-0.77	-0.39	-0.18	-0.45	0.92	-0.38	-0.29	-0.32	-0.61	-0.77	-0.85		0	-0.254472	-0.0649353	-0.108892	0.958827	1.91922	2.21145	2.6408	2.76097	2.94232	3.00226	3.25618	1.71187		0	0.384147	0.631714	1.67353	2.6314	2.44953	3.01881	3.16099	3.59683	4.22494	4.25948	NM	NM
UTP	0	0.27	0.04	0.63	0.53	1.36	1.82	1.94	2.14	2.32	2.38	1.62	1.14		0	-0.0549996	0.226232	0.242614	0.298554	1.48654	1.86392	2.47675	2.8136	2.70554	2.32666	2.3298	1.17441		0	0.361968	0.0132955	0.770475	0.858024	1.27627	1.81259	2.33641	2.95497	3.5712	3.55655	NM	NM
XMP	0	0.09	-0.01	0.22	-0.01	0.08	0.16	0.19	0.32	0.72	0.22	0.19	0.25		0	-0.338919	-0.14831	-0.181119	-0.152003	0.0523495	0.103585	0.49408	0.655141	0.852191	1.31755	1.65937	0.420073		0	0.471984	0.477569	0.403912	0.956841	1.08784	1.27464	1.34134	1.88666	2.05382	2.51576	NM	NM
	ND	Not detected
	NM	Not measured

## Sheet: Replicate 3
	KT2440 WT														ΔrelA														ppGpp0
Metabolite	0 min	1 min	2 min	5 min	10 min	20 min	30 min	45 min	60 min	90 min	120 min	150 min	180 min		0 min	1 min	2 min	5 min	10 min	20 min	30 min	45 min	60 min	90 min	120 min	150 min	180 min		0 min	1 min	2 min	5 min	10 min	20 min	30 min	45 min	60 min	90 min	120 min	150 min	180 min
1,3-biPG	0	0.91	0.68	0.9	0.39	0.61	0.84	1.24	1.68	2.14	2.01	NM	NM		0	-0.370495	1.13124	1.871	1.71134	1.66037	3.09945	4.36211	3.91785	4.61936	5.84335	5.81397	6.06138		0	0.0876755	-0.885357	0.065095	1.17437	1.80116	2.53393	3.17922	3.81298	NM	NM	NM	NM
2_3-PG	0	0.83	0.87	1.03	0.53	0.73	0.71	1.03	1.45	1.3	1.13	NM	NM		0	0.223358	0.157753	1.17705	1.12374	1.25499	1.65597	2.4542	2.42875	2.94616	3.3046	4.09869	4.35264		0	1.16056	0.137194	1.43804	1.88155	2.35002	2.78133	3.23421	3.54548	NM	NM	NM	NM
2K6PG	0	1.56	1.23	1.46	0.05	-0.14	-0.2	-0.11	0.4	0.8	-0.77	NM	NM		0	0.263852	0.1051	1.10664	1.25174	1.44503	1.77769	2.98209	2.61174	2.72059	2.61753	3.48374	4.14092		0	0	0	0	0	0	2.16003	3.18763	4.21201	NM	NM	NM	NM
2KDPG	0	1.5	0.62	0.62	1.03	1.65	0.55	1.68	2.39	0.75	-0.64	NM	NM		0	-0.225032	0.149634	-0.215264	-0.276012	0.968294	1.26411	2.56853	2.80633	2.76984	2.34456	2.64715	3.02076		0	0.197784	0.678623	0.525442	0.931138	1.60411	2.54362	3.24254	3.54952	NM	NM	NM	NM
3OC4-HSL	0	0.09	0.03	0.16	0.19	0.31	0.54	0.56	0.8	0.99	0.99	NM	NM		0	0.0240602	-0.552197	0.437888	-0.420627	0.359364	0.747516	0.529442	1.02078	1.41419	1.64934	1.81018	1.8549		0	0.526069	-0.521719	-0.162398	-0.134081	0.0982527	0.480981	0.103378	0.993363	NM	NM	NM	NM
6-PG	0	0.54	0.32	0.34	-0.11	-0.14	-0.01	0.33	0.68	-0.45	-0.79	NM	NM		0	0.277067	-0.190881	0.469402	0.375099	0.764739	1.714	2.47476	2.61877	3.00146	3.39812	4.16451	4.3753		0	0.24509	0.178418	1.08934	1.39275	1.92348	3.21011	4.01599	4.53126	NM	NM	NM	NM
ADP	0	-0.1	-0.36	-0.42	-0.5	-0.35	-0.45	-0.56	-0.25	-0.4	-0.57	NM	NM		0	0.301021	0.0626165	0.151405	0.205379	0.79352	0.676795	0.417968	0.618132	0.692469	1.00276	1.43123	1.82012		0	-0.260459	-0.287514	-0.526925	-0.327955	-0.026845	-0.183927	-0.034187	-0.103647	NM	NM	NM	NM
ADP-Rib	0	-0.03	0.12	0.09	0.29	0.05	0.44	0.5	0.6	0.86	0.7	NM	NM		0	0.516477	-0.0406339	0.338663	-0.051859	0.478298	0.597391	0.0579941	0.856661	0.935081	1.34374	0.877524	0.889316		0	-0.960865	-0.72622	0.172542	0.336668	-0.0561554	0.241177	0.571995	0.804951	NM	NM	NM	NM
AICAR	0	-2.65	-1.82	-1.29	-1.72	-2.97	-2.55	-2.9	-2.46	-3.43	-3.79	NM	NM		0	0.0881231	0.579914	-1.54091	-1.55917	-0.229006	-0.0740233	-0.966271	0.0728635	-0.504022	-0.996961	-1.00855	-0.948399		0	-0.168272	-0.804539	-1.16733	-0.89839	-0.488501	-0.379869	0.302996	0.429876	NM	NM	NM	NM
a-KG	0	0.18	0.69	1.42	1.48	1.87	2.42	3.29	3.51	2.29	0.71	NM	NM		ND	ND	ND	ND	ND	ND	ND	ND	ND	ND	ND	ND	ND		ND	ND	ND	ND	ND	ND	ND	ND	ND	NM	NM	NM	NM
AMP	0	-0.24	-0.33	-0.17	-0.02	-0.19	0.23	0.11	0.57	0.85	0.82	NM	NM		0	0.28114	0.058935	0.111402	0.18971	0.719759	0.74919	0.632518	0.79476	0.934058	1.24323	1.62084	2.00195		0	-0.183368	-0.404532	-0.7222	-0.328761	-0.354308	-0.361336	-0.393398	0.197311	NM	NM	NM	NM
AS	0	-1.18861	3.14052	-0.185079	0.104176	-4.13585	-2.492	-4.19435	-2.86741	-1.12175	-0.457343	NM	NM		0	0.550433	0.791931	-0.0797446	-1.152	0.350687	3.52176	0.342947	2.28214	1.36099	0.865699	0.807818	0.788811		0		2.6242	-0.70044	0.906891	0.666576	1.94342	2.66658	3.36847	NM	NM	NM	NM
ATP	0	-0.38	-0.61	-0.75	-0.7	-0.45	-0.48	-0.8	-0.47	-0.81	-0.91	NM	NM		0	0.319968	0.0423276	0.209944	0.22788	0.886603	0.745907	0.425224	0.744347	0.761892	0.976959	1.59895	2.06263		0	-0.252728	-0.329987	-0.499848	-0.195387	0.0491378	-0.0860625	0.00433003	-0.0885436	NM	NM	NM	NM
CDP	0	0.67	0.65	0.79	0.54	0.87	0.22	0.89	1.74	2.52	0.99	NM	NM		0	0.359646	0.102804	0.445742	0.432143	1.03425	0.948928	2.01365	2.01497	2.41901	2.3329	2.42352	2.69457		0	0.379598	0.00361125	0.274757	0.77738	1.24277	1.85787	2.31776	2.82708	NM	NM	NM	NM
Cit/Isocit	0	0.35	0.21	0.18	0.07	0.39	0.5	0.58	0.94	0.7	0.4	NM	NM		0	0.248127	0.0670083	0.732344	0.664816	0.809621	1.25895	1.8999	1.86123	2.65029	3.29695	3.86746	4.06681		0	0.636102	-0.107558	0.648839	0.974319	1.39718	1.97158	2.57209	2.95967	NM	NM	NM	NM
CMP	0	-0.81	-0.79	-0.75	-0.22	0.2	1.11	1.28	1.25	0.65	0.56	NM	NM		0	0.305289	-0.00755074	-0.102188	-1.14886	1.66194	1.64299	1.26547	1.77127	2.43361	1.90584	2.34389	3.3745		0	-0.00951802		-0.492482	-0.235649	-0.201873	0.0639118	0.496023	0.914534	NM	NM	NM	NM
CoA	0	-0.06	-0.07	0.2	0.09	0.27	0.15	0.49	0.54	0.87	0.61	NM	NM		0	0.0385651	0.0391176	0.0633244	0.273792	0.392436	0.726505	0.774618	0.930478	0.860805	1.06205	1.18349	1.27334		0	-0.387958	-0.14407	-0.24679	-0.479578	-0.0446518	-0.308122	0.144979	0.523109	NM	NM	NM	NM
CTP	0	0.74	0.73	0.85	0.64	0.99	0.26	1.08	1.93	2.59	1.1	NM	NM		0	0.381221	0.0709233	0.43118	0.377769	0.948141	0.926747	2.0281	2.18689	2.55145	2.34374	2.54325	2.91947		0	0.238794	-0.248322	0.134626	0.523682	0.982423	1.41705	1.93923	2.57256	NM	NM	NM	NM
DHOro	0	-0.24	-0.47	-0.34	-0.03	-0.1	0.52	0.09	0.42	-0.21	-0.38	NM	NM		0	-0.528635	-0.721339	0.877513	1.11565	2.59525	2.81633	2.68055	3.28729	3.39647	3.35991	3.57232	3.59455		0	3.2115	1.71101	2.86202	2.87739	3.66451	4.19956	5.02433	5.41229	NM	NM	NM	NM
dTDP	0	0.59	0.25	0.8	0.54	0.97	0.63	0.52	1.2	1.56	0.43	NM	NM		0	-0.172033	-0.144008	0.173022	0.356144	0.938029	1.24192	1.73656	1.90552	1.95442	1.49521	1.56257	1.60219		0	-0.108442	-0.915797	-0.35196	0.30941	0.464911	0.633281	0.740078	1.34045	NM	NM	NM	NM
dTDP-D-Glc/Gal	0	0.38	-0.08	-0.39	0.1	0.28	0.3	0.36	1.21	1.46	1.49	NM	NM		0	-0.0128341	0.656539	0.516166	0.362808	0.873189	0.67098	1.10863	1.83772	2.57193	2.81504	3.0292	3.14987		0	-0.230749	-0.352518	-0.60411	-0.0219579	0.830202	0.167871	0.815837	1.35562	NM	NM	NM	NM
E4P	0	0.06	0.03	0.2	0.27	0.61	1.1	1.4	1.65	-1.51	-4.26	NM	NM		0	0.21499	0.0478509	0.15708	0.0703893	0.73771	1.12294	1.35784	1.88244	2.16018	2.01472	1.91599	1.93868		0	0.283619	0.218913	0.460923	0.772798	1.08332	1.71966	2.3377	2.77984	NM	NM	NM	NM
EA4P	0	0.61	0.33	0.47	0.72	1.25	1.23	1.75	2.12	0.56	0.06	NM	NM		0	0.010396	-0.0377829	-0.0377829	0.255257	0.918259	1.85627	2.67004	3.42184	3.97457	4.47473	4.31784	4.65849		0	0.35241	0.268448	0.578288	0.958263	1.65644	2.71336	3.61471	4.19125	NM	NM	NM	NM
F6P	0	0.3	0.23	0.34	0.46	0.8	0.83	1.22	1.43	-0.35	-1.23	NM	NM		0	0.454972	0.205074	0.588267	0.669319	1.40906	2.05448	2.28318	2.69863	2.77524	2.74748	3.01078	3.1522		0	0.112408	-0.0589161	0.180916	0.427407	0.702745	1.16935	1.66031	1.90364	NM	NM	NM	NM
FGAR	0	-1.96	-1.36	-1.14	-1.31	-2.73	-2.56	-2.3	-1.35	-2.91	-3.58	NM	NM		0	1.29463	0.369478	0.767211	0.64009	1.68149	2.89575	3.33214	3.65809	3.97562	4.07095	4.03975	4.05665		0	-0.152685	-0.189946	0.929999	1.81076	2.13544	2.89744	3.89139	4.36076	NM	NM	NM	NM
FMN	0	0.06	-0.06	0.09	-0.01	0.25	0.63	0.85	1.21	1.15	1.03	NM	NM		0	0.490932	0.178735	0.184426	0.0441998	0.659993	0.80992	0.51767	0.909231	1.51838	1.631	1.9471	2.24488		0	0.0831606	-0.151458	-0.187706	-0.178277	0.055652	0.0328455	0.505355	0.551897	NM	NM	NM	NM
FruBP	0	0.5	0.47	0.6	0.74	1.27	1.44	1.73	1.54	-2.19	-3.3	NM	NM		0	-0.671339	-0.586223	-0.391261	-0.018536	0.966023	1.65316	2.05187	2.46	2.44104	1.97315	1.72223	1.73146		0	0.925609	1.00513	1.45763	1.59285	2.21358	3.18555	3.97661	4.32987	NM	NM	NM	NM
G6P	0	-0.13	-0.23	-0.11	0.15	0.53	1.19	1.11	0.95	-0.18	-0.9	NM	NM		0	0.424755	0.177467	0.383918	0.428334	1.15448	1.78485	1.38048	1.96812	1.96185	1.99901	2.41605	2.67199		0	0.0402924	-0.0216895	-0.0169576	0.213028	0.488954	0.778779	1.14226	1.36338	NM	NM	NM	NM
GAR	0	-2.3	-1.45	-0.07	-1.49	-2.93	-1.94	-2.21	-2.28	-3.25	-3.67	NM	NM		0	1.58203	0.341801	0.916908	0.51518	1.88266	1.97632	1.83402	2.40863	1.88635	1.34973	0.943991	1.1773		0	0.264103	-1.48711	1.91859	3.58494	3.08479	2.46634	3.71239	4.06881	NM	NM	NM	NM
GDP	0	0.51	0.36	0.33	-0.02	-0.22	-0.15	0.07	0.39	0.44	0.19	NM	NM		0	0.26664	-0.0133282	0.22187	0.191743	0.354803	0.136817	0.283678	0.321114	0.533225	0.67578	1.23499	1.54223		0	0.0226664	-0.35775	-0.358249	-0.0658212	-0.0163195	-0.00361479	0.159273	0.438365	NM	NM	NM	NM
Glc1P	0	-0.41	-0.47	-0.33	0.1	0.64	1.53	1.48	1.32	-0.27	-0.38	NM	NM		0	0.508031	0.175013	0.78114	0.448521	1.52891	2.71208	2.104	3.07768	3.17647	3.33375	3.84505	4.06804		0	0.0247169	0.110418	-0.177538	0.32572	0.635879	1.16433	1.71143	2.00992	NM	NM	NM	NM
GlcN1P	0	0.37	0.63	0.68	0.61	0.76	1.45	2.23	2.47	1.19	0.92	NM	NM		0	-0.319991	1.70956	1.54504	-0.365549	1.54801	1.86555	2.14252	2.86029	3.09191	3.13049	3.6777	3.9697		0	1.06477	0.351179	0.285593	0.77843	1.28452	1.86612	2.79875	3.18141	NM	NM	NM	NM
GlcN-6P	0	0.25	0.37	0.28	0.2	0.64	1.17	1.73	1.93	0.9	0.4	NM	NM		0	0.156127	0.076637	0.352531	0.235714	1.17982	2.28946	2.60072	3.12881	3.32662	3.37172	3.8232	4.02705		0	0.27805	0.12857	0.324158	0.683013	1.23671	1.76522	2.52345	2.91376	NM	NM	NM	NM
GlcNAc-1P	0	-0.39	-0.53	-0.82	-0.52	-0.33	0.09	-0.17	-0.07	-0.77	-0.04	NM	NM		0	-0.0933757	0.0341848	-1.06186	0.393738	1.1887	1.9267	1.45167	2.13841	2.8649	3.35537	4.09586	4.4974		0	-1.80566	-2.06997	-0.20483	-0.156965	0.0824195	0.142174	0.389775	0.925923	NM	NM	NM	NM
Gly3P	0	-0.15	-0.29	-0.22	0	0.26	0.65	0.48	0.37	-0.08	0.1	NM	NM		0	0.309295	0.091423	-0.0384573	-0.0306606	0.806928	1.13315	1.00784	1.51605	1.60995	1.83512	2.63343	2.91186		0	0.0329923	0.0299454	0.0719814	0.512414	0.820304	1.22973	1.66416	2.00435	NM	NM	NM	NM
Glycerate	0	0.84	0.85	1.01	0.52	0.72	0.69	1.08	1.53	1.38	1.24	NM	NM		0	0.08208	0.109058	1.52924	1.37681	1.54075	2.0871	2.89565	2.97045	3.56186	3.86327	4.77908	5.13032		0	1.56031	0.134247	1.86009	2.43139	2.96418	3.57081	3.9188	4.31201	NM	NM	NM	NM
GMP	0	-1.82	-1.82	-1.66	-0.87	-0.74	0.34	0.01	-0.18	-1.04	-0.62	NM	NM		0	0.19254	-0.408265	-0.473022	-0.468218	0.128295	0.778826	0.262215	0.612292	0.592283	0.80408	1.57128	2.15292		0	-0.40274	-0.510596	-0.976344	-0.883587	-0.703555	-0.811599	-0.664349	-0.414324	NM	NM	NM	NM
GTP	0	0.44	0.27	0.22	-0.17	-0.31	-0.15	-0.01	0.26	0.27	0.14	NM	NM		0	-0.210404	-0.176107	-0.246712	-0.213459	0.25407	0.0667913	0.107594	0.104387	0.391202	0.527891	1.16086	1.60814		0	0.322227	-0.102173	-0.0603867	0.306531	-0.0450871	-0.0263937	0.0206127	0.342915	NM	NM	NM	NM
HTPA	0	0.07	-0.08	0.29	0.34	0.38	0.48	0.58	0.87	1.06	0.4	NM	NM		0	-0.257686	-0.117368	0.29051	-0.281844	0.214379	-0.0368958	0.466914	0.848717	1.45825	1.42249	1.9537	2.10122		0	-0.0908043	-0.69312	-0.585967	0.0934026	0.582577	0.713169	1.0501	1.20645	NM	NM	NM	NM
IMP	0	-0.65	-0.3	-0.75	-0.61	-1.48	-0.91	-0.98	-0.8	-2.04	-2.21	NM	NM		0	0.550482	-0.646842	-0.245917	-0.541084	0.183756	0.890296	0.393445	1.27795	1.33982	1.29076	1.75652	1.98513		0	-0.499198	-0.373749	-0.131797	-0.253983	0.254164	0.360647	1.30836	1.56882	NM	NM	NM	NM
IPmaleate	0	-0.03	-0.13	0.03	-0.04	-0.02	0.27	0.11	0.22	-0.1	-0.31	NM	NM		0	0.314091	0.0855626	0.0972987	-0.048726	0.476691	0.094627	-0.0209641	0.214635	0.183926	0.190869	0.123283	0.0874839		0	-0.298417	-0.237943	-0.383865	-0.327051	-0.288706	-0.265503	-0.141113	-0.0485472	NM	NM	NM	NM
M6P	0	-0.19	0.06	0.18	0.49	1.12	1.22	1.25	1.25	-0.87	-1.98	NM	NM		0	0.675215	0.119805	0.743789	1.01342	1.90384	2.59512	2.70581	3.07773	3.13194	2.94892	3.0833	3.16756		0	0.405025	0.0154019	0.516436	0.775843	1.11777	1.71529	2.22149	2.51543	NM	NM	NM	NM
Mal	0	-0.24	-0.46	-0.69	-0.28	0.79	1.71	1.69	1.32	-0.52	-1.11	NM	NM		0	0.0721299	-0.27738	-0.441139	-0.0687908	0.269767	0.709557	0.480252	0.66019	0.974743	0.857536	0.7278	1.18476		0	0.460487	-0.780944	-0.309542	0.00557487	0.504609	0.132824	0.0726489	0.0345362	NM	NM	NM	NM
ME-CPP	0	0.38	0.46	0.31	0.08	0.59	0.77	0.33	0.38	-0.26	-0.7	NM	NM		0	2.09867	2.01371	2.65204	0.831123	2.40985	3.24745	3.13208	3.63724	4.04731	5.21358	4.99608	5.2703		0	-0.74327	-0.103	-1.48087	0.137728	0.210106	0.279661	1.76769	2.00227	NM	NM	NM	NM
N-Carb-L-Asp	0	-0.27	-0.33	-0.21	0.01	-0.09	0.36	0.11	0.35	-0.09	-0.37	NM	NM		0	0.420984	-0.276054	0.630079	1.10251	2.45667	2.74784	2.47504	2.79578	2.94251	3.02688	2.99279	3.02021		0	0.296979	0.104607	0.461637	1.01976	1.7216	2.21944	2.74255	3.10462	NM	NM	NM	NM
NSKPN	0	0.05	0.04	0.29	0.07	0.12	0.35	0.24	0.5	0.36	0	NM	NM		0	-0.120326	-0.233931	0.329658	-0.0641303	0.341698	0.363453	0.259806	0.58301	0.805523	0.942102	1.08513	1.18758		0	-0.209792	-0.779158	-0.734655	-0.58004	-0.847997	-0.224706	-0.407424	-0.0389536	NM	NM	NM	NM
Oro	0	0.05	0.01	0.1	0.23	0.38	1.11	0.98	1.33	1.23	0.96	NM	NM		0	0.217338	0.0368562	0.186665	0.259409	0.723609	0.800837	0.894641	1.14807	1.39779	1.59963	2.01594	2.30968		0	0.142528	0.126473	0.309072	0.538414	0.757147	1.00386	1.26761	1.56077	NM	NM	NM	NM
P5P	0	0.7	0.3	0.54	0.83	1.49	1.12	1.51	1.87	0.16	-0.68	NM	NM		0	0.655985	0.122467	0.324857	0.917814	1.72811	1.66422	2.26017	2.94684	3.17841	3.00157	3.65189	3.75235		0	-0.489296	-0.146409	0.574699	0.919732	1.43921	2.16865	2.9991	3.19016	NM	NM	NM	NM
PEP	0	0.82	0.65	0.79	0.31	0.63	0.76	1.12	1.5	1.68	1.65	NM	NM		0	0.00404456	0.0532442	0.941351	1.04103	1.21828	2.16989	3.17636	3.04045	3.39091	3.66491	4.34275	4.67907		0	0.24082	-0.139114	0.336319	0.997088	1.56638	2.25225	3.00884	3.4048	NM	NM	NM	NM
PLP	0	-0.03	-0.07	-0.11	-0.03	-0.02	0.4	0.43	0.73	1.05	1.29	NM	NM		0	1.40381	1.71567	2.08615	1.01847	1.22867	1.06051	2.03288	1.95577	2.75504	3.2606	3.3742	3.21291		0	-0.132698	-0.994587	-0.261232	-0.00883249	-0.0580441	0.121972	0.605568	0.864288	NM	NM	NM	NM
pRpp	0	-1.19	0.07	1.15	-1	-0.47	-0.75	-0.66	0.34	0.12	-1.65	NM	NM		0	1.89203	0.747782	0.859675	1.53449	1.51326	1.07864	1.82149	1.99464	2.04713	1.93607	2.21922	2.21904		0	0.627712	ND	1.09398	2.00282	-0.0885367	0.617877	-0.163499	1.43558	NM	NM	NM	NM
Rib-1,5-biP	0	-0.151698	0.0477467	0.475455	-0.214025	-0.508941	-1.07725	0.236155	0.772915	-0.781863	-2.36273	NM	NM		0	-0.000223734	-0.133674	0.441549	0.374362	0.959517	2.07526	2.89046	3.60843	3.93225	3.13136	3.28934	3.29097		0	0.564539	-0.173053	0.469904	0.502192	1.09322	1.82006	2.80575	3.67484	NM	NM	NM	NM
Rib1P	0	0.07	-0.04	0.06	0.08	0.13	0.42	0.48	0.75	0.44	-0.04	NM	NM		0	0.2865	-0.0254837	0.237551	0.123058	0.626837	0.925164	1.11202	1.74666	2.25914	2.48417	2.6545	2.75976		0	0.227475	-0.189034	0.121562	0.25604	0.585326	0.814133	1.48955	1.92071	NM	NM	NM	NM
Sed1,7BiP	0	-0.12	0.05	0.08	0.39	1.06	1.58	1.78	1.54	-2.41	-3.91	NM	NM		0	-0.428583	-0.487213	-0.353047	0.0677049	1.39589	2.3381	2.42781	2.82523	2.76812	2.34779	2.09239	2.10857		0	0.886982	0.933644	1.40853	1.45209	2.00316	2.90358	3.64882	3.96169	NM	NM	NM	NM
Sed7P	0	-0.21	-0.17	-0.11	0.07	0.5	0.82	1.04	1.14	-0.36	-1.39	NM	NM		0	0.234638	-0.14191	0.0599718	0.118239	0.730383	1.35822	1.40257	1.88468	2.04094	2.20542	2.4659	2.63741		0	0.0763676	0.0233745	0.111645	0.313613	0.636414	1.02654	1.45725	1.74429	NM	NM	NM	NM
Shi3P	0	-0.71	-0.75	-0.48	-0.55	-0.82	-0.68	-0.62	-0.52	-0.69	-0.75	NM	NM		0	1.10794	0.0899415	-0.0887008	-0.118032	-0.0179342	-0.159351	-0.803971	-0.380694	-0.231533	-0.00238434	0.097182	0.135733		0	-0.0734298	0.30929	-0.602829	-0.531851	-0.775646	-0.63924	-0.566758	-0.283039	NM	NM	NM	NM
Suc	0	0.18	0.27	0.02	0.3	0.07	1.09	0.64	0.44	-1.57	-2.19	NM	NM		0	0.146214	-0.0264689	-0.253267	-0.642478	0.86952	0.120077	-0.400213	-0.331603	-0.200114	-0.327796	-0.851276	-0.59369		0	0.411909	0.534258	-0.25127	-0.0664594	0.00812788	-0.716422	0.0913617	0.4978	NM	NM	NM	NM
TTP	0	0.74	0.27	0.73	0.51	0.99	0.59	0.58	1.16	1.77	0.57	NM	NM		0	0.0627735	-0.0124616	0.282071	0.35162	1.21286	1.18933	1.75844	1.77612	1.7307	1.26979	1.3626	1.42994		0	0.277873	-0.0346497	0.174542	0.668442	0.960278	1.52296	2.04075	2.49775	NM	NM	NM	NM
UDP	0	0.47	0.6	0.59	0.59	0.98	1.02	1.35	1.84	2.12	1.09	NM	NM		0	0.149895	0.114346	0.337293	0.276907	0.883709	1.01424	1.94101	2.06236	2.24756	1.95709	1.86922	1.97597		0	-0.0565238	-0.361987	-0.244622	0.321928	0.657281	0.672206	1.07332	1.69246	NM	NM	NM	NM
UDP-AcGlcN	0	0.28	-0.15	-0.46	0.04	0.13	0.2	0.18	0.95	1.02	1	NM	NM		0	-0.0148652	-0.248789	-0.282175	0.086071	1.05319	0.935627	1.10115	1.67958	2.4567	3.02583	2.56994	2.75447		0	0.11699	-0.129716	0.0941032	0.0710605	0.525497	1.50354	1.83368	2.19283	NM	NM	NM	NM
UDP-Glc	0	0.32	0.37	0.37	0.28	1.03	1.56	2.19	2.71	2.52	2.28	NM	NM		0	0.373071	0.209009	0.478398	0.160753	0.704086	1.16255	1.76664	2.67976	3.27972	3.80343	4.03877	4.15785		0	-0.153153	-0.0993238	-0.457148	-0.638222	-0.0823224	0.731727	1.05147	0.965418	NM	NM	NM	NM
UDP-MurNAc	0	-0.18	0.08	0.35	-0.28	-0.03	0.67	1.17	1.52	2.54	2.75	NM	NM		0	0.951274	0.386963	1.09507	0.685014	0.642806	1.91281	2.16025	2.5854	2.79588	3.32409	4.06531	4.38404		0	-0.122932	-0.110368	-0.337156	-0.158797	0.0643874	0.537767	1.08183	1.53229	NM	NM	NM	NM
UMP	0	-0.3	-0.34	-0.34	0	0.39	1.17	1.23	1.44	1.06	1.04	NM	NM		0	0.283162	0.0300597	0.0249528	-0.164119	0.601605	1.43554	1.34688	2.03454	2.43566	2.66378	2.84283	3.01856		0	0.656592	0.618118	1.01901	1.93155	1.9461	2.38702	2.85517	3.12005	NM	NM	NM	NM
Uracil	0	0.08	0.04	0.13	0.29	0.42	1.18	1.05	1.43	1.33	1.09	NM	NM		0	0.201734	0.0270102	0.201435	0.22741	0.755129	0.869911	0.994786	1.27135	1.53106	1.78843	2.19819	2.5031		0	0.173536	0.23012	0.352672	0.686501	0.911463	1.25376	1.49033	1.84405	NM	NM	NM	NM
Ureidosuc	0	-0.27	-0.33	-0.21	0.01	-0.09	0.36	0.11	0.35	-0.09	-0.37	NM	NM		0	0.590289	-0.395319	0.388297	0.807842	2.16417	2.54203	2.22459	2.56868	2.70823	2.80903	2.69244	2.72217		0	-0.205725	-0.0379679	0.444285	0.575269	1.68658	1.98406	2.41102	3.11451	NM	NM	NM	NM
UTP	0	0.58	0.7	0.65	0.67	1.13	1.19	1.57	2.09	2.34	1.3	NM	NM		0	0.145142	0.056216	0.320016	0.291231	1.01205	1.10292	2.20246	2.38128	2.60161	2.24303	2.17352	2.30767		0	0.346373	-0.0168622	0.201195	0.672425	1.18442	1.75421	2.33065	2.83685	NM	NM	NM	NM
XMP	0	0.04	0.06	0.07	-0.07	-0.09	0.12	-0.01	0.32	0.18	0.14	NM	NM		0	0.343079	-0.107031	0.513289	0.454333	1.02445	0.465051	0.740447	1.05736	1.45397	1.71818	2.23827	2.26382		0	-0.20473	-0.615518	-0.22381	0.234945	0.0474472	0.446798	0.532874	0.93884	NM	NM	NM	NM
	ND	Not detected
	NM	Not measured
